# Supplementary material for: Self-Deceived Individuals Are Better at Deceiving Others
Source: PLoS One. 2014 Aug 27;9(8):e104562. doi: 10.1371/journal.pone.0104562 (PMC4146531; doi:10.1371/journal.pone.0104562)
Supplement: Data File S1 — Grades and ranks predicted by participants during tutorials in week one and week six, actual grades and ranks obtained in the subsequent assignment and calculated measures of self-deception and deception based on these grades and ranks. (XLSX) [file pone.0104562.s003.xlsx]

## Sheet: Sheet1
				Grades										Ranks
				Tutorial 1					Tutorial 2					Tutorial 1					Tutorial 2
Identity	University	Sex	Age	Median Predicted by Peers	Predicted for Self	Actual	Self Deception	Deception	Median Predicted by Peers	Predicted for Self	Actual	Self Deception	Deception	Median Predicted by Peers	Predicted for Self	Actual	Self Deception	Deception	Median Predicted by Peers	Predicted for Self	Actual	Self Deception	Deception
QM11	1	F	19	6	6	7	-1	-1						9	8	6	2	3	8	2	9	-7	-1
QM12	1	F	20	5	3	6	-3	-1	7	2	8	-6	-1	7	3	4	-1	3	10	9	9	0	1
QM13	1	F	19	7	6	10	-4	-3	9	7	8	-1	1	10	10	10	0	0	6.5	6	6	0	0.5
QM14	1	F	18	6	4	5	-1	1	7	7	6	1	1	6	8	3	5	3	6	6	6	0	0
QM15	1	F	18	3	6	7	-1	-4	6.5	9	6	3	0.5	5	7	6	1	-1	8	7	7	0	1
QM16	1	F	18	5	5	8	-3	-3	8	7	7	0	1	5	7	8	-1	-3	6.5	4	4	0	2.5
QM17	1	F	18	3	3	9	-6	-6	6.5	3	5	-2	1.5	4	3	9	-6	-5	7.5	7	10	-3	-2.5
QM18	1	M	18	6	5	8	-3	-2	8	7	9	-2	-1	8	7	8	-1	0	10	6	7	-1	3
QM21	1	F	18	7	6	7	-1	0	7.5	7	5	2	2.5	9	8	9	-1	0	7	6	10	-4	-3
QM22	1	F	18	7	5	5	0	2	6	6	9	-3	-3	9	6	6	0	3	9		7		2
QM23	1	F	18	5	4	8	-4	-3	8	8	5	3	3	7	6	10	-4	-3	9	7	9	-2	0
QM24	1	F	20	6	5	7	-2	-1	7.5	5	7	-2	0.5	9	8	9	-1	0	9	7	8	-1	1
QM25	1	F	19	7.5	4	7	-3	0.5	8	6	6	0	2	6.5	6	9	-3	-2.5	6	4	6	-2	0
QM31	1	F	19	6	4	6	-2	0	5.5	5	6	-1	-0.5	6	5	7	-2	-1	6	4	4	0	2
QM32	1	F	18	4.5	8	4	4	0.5	5.5	4	4	0	1.5	7	7	5	2	2	7.5		7		0.5
QM33	1	F	19	5	6	2	4	3	6	6	7	-1	-1	6	8	4	4	2	9	6	10	-4	-1
QM34	1	F	18	7.5	3	7	-4	0.5	7	4	8	-4	-1	9	6	10	-4	-1	8	8	10	-2	-2
QM35	1	F	19	5.5	6	7	-1	-1.5	7	8	8	0	-1	7.5	8	10	-2	-2.5	6	8	5	3	1
QM36	1	F	18	6	3	5	-2	1	5	4	5	-1	0	7.5	8	6	2	1.5	10	9	10	-1	0
QM37	1	F	19	6.5	6	6	0	0.5	8	6	8	-2	0	8.5	8	10	-2	-1.5	4	4	3	1	1
QM48	1	F	19						6	6	3	3	3						6	5	5	0	1
QM41	1	F	19	7	7	6	1	1	7	7	7	0	0	6	8	5	3	1	8	3	10	-7	-2
QM42	1	F	19	8.5	6	8	-2	0.5	8	6	9	-3	-1	9	7	10	-3	-1	9	10	5	5	4
QM43	1	F	18	7	8	8	0	-1	8	8	7	1	1	7	10	10	0	-3	7	8	8	0	-1
QM49	1	F	19						8	8	8	0	0				0		10	7	8	-1	2
QM44	1	M	18	8.5	8	7	1	1.5	8	8	8	0	0	9	8	7	1	2
QM45	1	F	19	6.5	6	4	2	2.5						5.5		4		1.5	10	8	8	0	2
QM46	1	F	18	8.5	8	7	1	1.5	8	7	8	-1	0	9	8	7	1	2	6	8	10	-2	-4
QM47	1	M	18	6		8		-2	7	7	9	-2	-2	5		10		-5
QM51	1	F	20	8	7	7	0	1						6	5	7	-2	-1
QM52	1	F	18	7	6	5	1	2						5	5	4	1	1
QM53	1	M	18	8	7	8	-1	0						8	8	10	-2	-2	8	10	7	3	1
QM54	1	F	21	6.5	9	8	1	-1.5	7	9	5	4	2	7	10	10	0	-3	7.5	8	10	-2	-2.5
QM55	1	F	18	6.5	4	7	-3	-0.5	6	6	9	-3	-3	3.5	8	7	1	-3.5	7.5	8	8	0	-0.5
QM56	1	F	19	6	6	5	1	1	6.5	6	6	0	0.5	6		4		2	10	10	9	1	1
QM57	1	F		8	6	8	-2	0	8.5	9	7	2	1.5	8	7	10	-3	-2	9	7	7	0	2
QM58	1	F	18	5	9	6	3	-1	6.5	6	5	1	1.5	5.5	8	5	3	0.5	6	7	7	0	-1
QM61	1	F	18	8.5	7	7	0	1.5	6	6	7	-1	-1	7.5	6	9	-3	-1.5
QM62	1	F	21	8	4	5	-1	3						6	2	8	-6	-2	10	9	10	-1	0
QM63	1	F	18	9	6	5	1	4	8	8	9	-1	-1	9	3	8	-5	1	9	8	7	1	2
QM64	1	F	19	7.5	7	10	-3	-2.5	8	7	7	0	1	6.5	7	10	-3	-3.5	8	7	5	2	3
QM65	1	F	19	6.5	7	5	2	1.5	7	6	4	2	3	6.5	6	8	-2	-1.5
QM66	1	F	19	7	5	5	0	2						6.5	4	8	-4	-1.5
QM67	1	F	18	7.5	2	5	-3	2.5						4.5	2	8	-6	-3.5	6	8	8	0	-2
QM610	1	F	19						6	8	8	0	-2
QM68	1	F	18	7.5	6	5	1	2.5						6	3	8	-5	-2	6	5	10	-5	-4
QM69	1	F	18	7	4	4	0	3	7	6	9	-3	-2	5	2	2	0	3	10	9	8	1	2
UT11	2	F	21	8.5	8	1	7	7.5	8	8	2	6	6	10	8	8	0	2	9.5	9	10	-1	-0.5
UT12	2	F	19	8.5	6	5	1	3.5	8.5	6	9	-3	-0.5	9.5	9	10	-1	-0.5	8.5	8	10	-2	-1.5
UT13	2	F	19	7	7	2	5	5	7	5	9	-4	-2	9	8	9	-1	0
UT21	2	F	18	9	7	7	0	2						10	10	10	0	0
UT22	2	M	22	6	7	5	2	1						9	9	9	0	0	8		6		2
UT31	2	M	20	7	10	8	2	-1	8	9	7	2	1	8	10	10	0	-2	6	4	6	-2	0
UT32	2	F	20	7	4	5	-1	2	6.5	6	7	-1	-0.5	5	6	4	2	1	2
UT33	2	F	18	4.5	5				5					3.5	2				6.5		10		-3.5
UT34	2	F	19	6	1	6	-5	0	6.5		8		-1.5	4	2	8	-6	-4	5
UT35	2	F	18	6.5	5				6.5					7	3				9		10		-1
UT36	2	F	18	7	6	6	0	1	7.5	7	8	-1	-0.5	8		8		0	8	4	4	0	4
UT37	2	M	19	7	7	7	0	0	7.5	6	6	0	1.5	8.5	8	9	-1	-0.5	8	7	10	-3	-2
UT38	2	F	19	8	4	6	-2	2	8	6	8	-2	0	9.5	6	8	-2	1.5	6.5		10		-3.5
UT39	2	F	18	6	7	6	1	0	6		8		-2	7		8		-1	8		10		-2
UT41	2	F	18	5	4	6	-2	-1	6.5	5	8	-3	-1.5	6	7	9	-2	-3	3		5		-2
UT42	2	M	18	6	5	4	1	2	5		6		-1	7	5	5	0	2	6	6	10	-4	-4
UT43	2	F	20	6	5	5	0	1	6.5	5	8	-3	-1.5	8	5	7	-2	1	9	4	6	-2	3
UT44	2	F	19	7	6	5	1	2	6.5	5	7	-2	-0.5	9	8	7	1	2	10	8	10	-2	0
UT45	2	F	18	8	6	7	-1	1	8.5	5	8	-3	0.5	10	7	10	-3	0	5		10		-5
UT46	2	F	19	7	5	6	-1	1	6		8		-2	9	6	9	-3	0	7		5		2
UT47	2	F	19						5.5	6	6	0	-0.5						3.5	3	10	-7	-6.5
UT51	2	F	19	7	7	2	5	5	7	8	9	-1	-2	6	4	3	1	3	8	6	8	-2	0
UT52	2	F	20	9	8	5	3	4	9	7	8	-1	1	10		9		1	4.5	1	6	-5	-1.5
UT53	2	M	19	8	6	5	1	3	8	6	7	-1	1	7	6	9	-3	-2			8
UT54	2	F	18	8	7	6	1	2			8			6	9	10	-1	-4	6	2	6	-4	0
UT55	2	F	18	8	8	5	3	3	7.5	8	7	1	0.5	7	4	9	-5	-2	3.5		6		-2.5
UT56	2	F	19	7.5	4	5	-1	2.5	7		7		0	4.5		9			9.5	6	10	-4	-0.5
UT57	2	F	19	9	7	5	2	4	8.5	8	9	-1	-0.5	9	8.9	9	-0.1	0	6	6	6	0	0
UT58	2	F	19	8	8	4	4	4	7.5	8	7	1	0.5	8	7	4	3	4	4.5	2	1	1	3.5
UT59	2	M							8	4	6	-2	2						9	6	1	5	8
UT510	2	F							8.5	7	6	1	2.5						5.5	10	6	4	-0.5
UT511	2	M							8	10	7	3	1
UT61	2	M	19	7.5	6	8	-2	-0.5						8.5	8	10	-2	-1.5
UT62	2	M	18	8.5	5	7	-2	1.5						9	8	9	-1	0
UT63	2	F	20	9	9	7	2	2						10	10	9	1	1
